# Supplementary material for: Putative Silicon Transporters and Effect of Temperature Stresses and Silicon Supplementation on Their Expressions and Tissue Silicon Content in Poinsettia
Source: Plants (Basel). 2020 Apr 29;9(5):569. doi: 10.3390/plants9050569 (PMC7284485; doi:10.3390/plants9050569)
Supplement: Supplementary file 1 [file plants-09-00569-s001.zip]

Archive with 3 entries (3 files):
- Supplementary File S1.txt
- Supplementary File S2.txt
- Supplementary Table S1.docx
