# Supplementary material for: Putative Silicon Transporters and Effect of Temperature Stresses and Silicon Supplementation on Their Expressions and Tissue Silicon Content in Poinsettia
Source: Plants (Basel). 2020 Apr 29;9(5):569. doi: 10.3390/plants9050569 (PMC7284485; doi:10.3390/plants9050569)
Supplement: Supplementary file 1 [file plants-09-00569-s001.zip › Supplementary File S1.txt]

>DN37620_c0_g2_i1
ACAACCAAAATCAAAACCCAGCAAAACTAAAACACAGAGAAATTGAAGTAGCAATGGCCGAGGGAACCAATGGCAACCATGGAGTCGTACTGGACATTAAAGATGTTGATCCTGAATCCTGTTCTTCCAGACAAAAAGACACTTCTGTCTTTTGTTTCTCTGTTTGTTTTATGCAAAAGCTGGTTGCCGAGGTGGTGGGGACATACTTCTTGATATTTGCCGGGTGTACAGCGGTGGCGGTCAATTTAAATTACGACAAAGTGGTGACTTTACCTGGGATATCAATAGTTTGGGGTCTGGCTGTTATGGTTTTAGTTTACTCCGTCGGTCACATTTCCGGCGCCCATTTTAACCCTGCTGTAACTCTTGCCTTTGCTACCTGCAAGAGATTTCCTTGGAAACAGGTGCCGGCTTATATCGCATGCCAAGTGATTGGATCAACACTAGCAGCAGGAACACTAAGGCTTCTATTTGAAGGGAGCCATGATCATTTTTTAGGAACAATGCCAGCAGGGACTAATCTGCAATCATTTGTTATAGAGTTCATAATCACTTTCTATCTCATGTTTATTATCTCTGGCGTTGCCACTGATAACCGAGCTATTGGTGAACTGGCTGGACTTGCAGTAGGCTCTACGGTTCTCCTGAATGTCATGATCGCTGGGCCAATATCAGGGGCATCGATGAATCCAGCAAGAAGTTTGGGGCCAGCAATAGTATCACATAGATATGAAGGGCTGTGGATTTATATGATATCGCCGACATTAGGAGCACAAGCAGGGGCATGGGTTTATAATATTATTAGATACACTGACAAACCTTTGAGAGAGATCACTAAGAGTTCTTCTTTCCTCAAGAGCATTGGCAAGGCTTAGCTTTTAATTGCCTTTTATGTTATCTTAATTAGTCACATGATGTCAACATATATTTTGCTTTGTGAATTTAGATCATTTGGTGTCTTTATAAAAGGATGTCATAATATAATTACAAAAGATCTAGTTCAATG
>DN37981_c1_g4_i1
GGGTTCAAGTCCCTGCTTATATAGCTGCCCAAGTCTCTGCATCGGTTTGCGCTTCTTTCGCTCTCAAAGGGGTTTTCAATCCTTTCTTGTCGGGCGGCGTTACTGTTCCCTCTGTTAGTGATGGCCAGGCTTTCGCTCTCGAGTTTATTATCACTTTTAATCTCTTATTTGTTGTTACTGCTGTTGCTACTGATACTAGGGCTGTAGGGGAACTGGCAGGAATAGCAGTTGGAGCAACTGTTCTGCTTAATATTCTTATTGCTGGTCCGTCAAGTGGAGCTTCAATGAATCCGGTGAGAACTCTCGGGCCTGCAATTGCCGCAGGAAATTATAGGTCACTGTGGATTTACTTGGTTGCCCCCACACTTGGCGCGCTTGCTGGAGCTGGTACTTACACTGCAGTCAAGCTTCAAGACGACGAAGTGGATCCACCTCGCCCTGTTAGGAGCTTTCGTCGCTAGTAGCCTACCACCGGTTTCTATTACTTGTTTAATATGGTGTGTTTTAATAAAATCAATCACGTACATGTATGTGTGTGTATGATACATTTGAAAATAAAAAGGCTATGTATGTCTACTACATATGCCAATAGTGTGTGAACAAAATAAAACTAAGCAATCTGACTGATAAGTCTATGCCTATTGTAATGGTGTGTTCGTGCAAAAGGAGAGGTTCTTATTATCTCTCTTGTAATGTAATTTGCTTTGTATTATTACCTCTTATCCTTCATTTTGTTTCTAATATTGTGATATGTATGTTGGAATGTTATAGGGTACCTT
>DN25780_c0_g2_i1
GGTTGAGTTCATAATCACTTTCTATCTCATGTTTATTATCTCAGGTGTTGCAACAGATAACAGAGCTATTGGTGAACTAGCTGGACTTGCAGTTGGCTCTACGGTTCTCTTGAATGTCATGATTGCAGGACCGATATCAGGGGCATCAATGAATCCAGCAAGGAGTTTGGGACCAGCAATAGTATCAAATAATTATGAAGGACTTTGGATATATATGATATCACCAACACTTGGAGCACAGGG
>DN14261_c0_g1_i1
AGGATTATCAGCATCAGCTGGACTTGCTGTAATGATAGTCATATTATCAACTGGACATATCTCTGGAGCCCATCTCAATCCTGCTGTTACCATTGCTTTTGCAGCTCTCAAGCATTTCCCTTGGAAACATGTGCCAGTGTACATAGGAGTACAGGTGATGGCATCAATAAGCGCAGCATTTGCATTGAAGGGGATATTTAATCCAGAAATGGGAGGGGGAGTTACAGTGCCATCAGGAGGATATGGTCAAGCTTTTGCTTTGGAATTCATTATCTCTTTTAATCTCATGTTTGTTGTCAC
TG
>DN37981_c1_g1_i1
AGAAAGATATTTTTTTTTTGTCTATTAAAAGTTTTCAATCCCTGAATATTGTTATTTTGTAGTTCATAATCTGGCTTTCTTTGTGCCTTCTGTTATTCCTTAGTACCACTTTTATAAAAGACCTACCAAGCATGTAAGTTCAATTCTCATCTCTTATACCCCTAATCTAAAAAAAACAAATATATATATACGTAGCTAAGTTGTAATGCTGTGTTAAGGGTTTTACTTCATTGTAAGAGCCAACGGTCTGGAAGCAAACACGACTATTACGTAGCTATACCATAAAAAAAACTCGTCAAATCATGTAAGGTATATCTACCGATCATCTCCTAGACCTTTAAAAAAACAAACAAAAAAAAAGAATTTATTTAAGTTGTGAAGAGAAGAAAATGGCGGATGGAGAGACGGGAACACCAACAGCTTCGGCTCCGGTGACGCCAGGGACGCCCGGAGGGCCGCTGTTTACGGCGGCGAGGGTAGACTCGCTTTCTTATGATAGAAAGTCAATGCCGAGATGTAAGTGCTTGCCGGTGACTGCTCCGACCTGGGGTCAATCCCACTCCTGCTTTACTGACTTTCCTGCACCCGACGTGTCTCTCACGCGCAAGCTAGGAGCAGAGTTTGTGGGAACATTCATCCTGATATTCGCGGCAACAGCGGGACCCATAGTCAACCAAAAATACGGCGGAGTCGAGACCCTGATCGGTAACGCAGCCTGTGCCGGTCTAGCCGTGATGATCATAATCCTGTCAACCGGACACATATCAGGAGCTCACTTAAACCCATCACTCACCATTGCCTTTGCAGCACTGCGCCACTTCCCCTGGGTTCAAGTCCCTGCTTATATAGC
>DN37620_c0_g2_i2
CTCTCCAATCAAAAGATGACACACGGCATTTAGGAAGCAAAGTGGTGCACTTTTTGAAAGTTGAGGTAGCTGCAGGGACACTTTCAAAGTTCAGGGAGGCAGCAGGATTTTGTTGATGCATTAGGCCAATAGAAAATTAACTCCATATATGGCACATAATTTGAAACTGGGAATTCTATGCAGGCCAATATCAGGGGCATCGATGAATCCAGCAAGAAGTTTGGGGCCAGCAATAGTATCACATAGATATGAAGGGCTGTGGATTTATATGATATCGCCGACATTAGGAGCACAAGCAGGGGCATGGGTTTATAATATTATTAGATACACTGACAAACCTTTGAGAGAGATCACTAAGAGTTCTTCTTTCCTCAAGAGCATTGGCAAGGCTTAGCTTTTAATTGCCTTTTATGTTATCTTAATTAGTCACATGATGTCAACATATATTTTGCTTTGTGAATTTAGATCATTTGGTGTCTTTATAAAAGGATGTCATAATATAATTACAAAAGATCTAGTTCAATG
>DN37981_c1_g2_i1
GGGTTCAAGTCCCTGCTTATATAGCTGCCCAAGTCTCTGCATCGGTTTGCGCTTCTTTCGCTCTCAAAGGGGTTTTCAATCCTTTCTTGTCGGGCGGCGTTACTGTTCCCTCTGTTAGTGATGGCCAGGCTTTCGCTCTCGAGTTTATTATCACTTTTAATCTCTTATTTGTTGTTACTGCTGTTGCTACTGATACTAGGGCTGTGAGTATTCTTCGCTCTTTCTCATTGTCTCTGTTTTCTTTAACATATAAGCAGGCCGTTCCTGGGGTGCCCAATACGGGTGACCTTTTAAGGCCAATAGCAGAGAGGTGGTCAAAAGATATATTTTTGGATTAAAGAATTTTGTAAGGGAATTTCTGAAATTGTTGATAAATGTAGGGTGGTTTTGAAACTAATGAAGAGTTTGGGGTGTTTTTTTTATCCGACTTAAAAGATCGGACAAGCCAATTTTTTAAATCTATCCGACTTTAAAAAAAT
>DN25780_c0_g3_i1
TTGTGCATTAGGCCAGTTACCCATAATCTAATCTGATTATTTAAACAATATTCAGTGTTTTGTTACCCAACAATGTTGGTCCTTTTGTTAGTTTGAATGTGTATAAAAATGTGGAATGCAGACCGATATCAGGGGCATCAATGAATCCAGCAAGGAGTTTGGGACCAGCAATAGTATCAAATAATTATGAAGGACTTTGGATATATATGATATCACCAACACTTGGAGCACAGGG
>DN25780_c0_g1_i1
GGTTGAGTTCATAATCACTTTCTATCTCATGTTTATTATCTCAGGTGTTGCAACAGATAACAGAGCTATTGGTGAACTAGCTGGACTTGCAGTTGGCTCTACGGTTCTCTTGAATGTCATGATTGCAGGGTAATACTAATTACCCAGGCTGAACCAGCATCCTGAATTTATCCCCAATCGCCCCTCGTCCCCCTTAACTTTCAAAAGTTCCTCTCGCCCCCTTGAACTTGTCCAAAGTGT
ACCCTTTCGGC
>DN49493_c0_g1_i1
ACATCCATCCTGGCCGGTGGTAGGAACATTGCTTGGAGCATGGTCTTACAATCTAATTCGAGTCACCGATCAGCCAGTCCAAGCAATCTCTCCTCAATCCTTTTCACTCAAAATTCACAGAACAAGAAGCAACATTGACCAAGCTCCCAACAAAGACCCTCTCAATGCTTTGTGACATTCACACAACAAGAAAGCAATACAATGTGCATTATTCTTAGTACAATTTGCATGTATGCTACCAAAATACTTGTAATAAATATCGGTTTGATATTTCAAGTTATGAATTTGTTCGAATCAGGCCAAT
>TRINITY_DN44911_c1_g2_i1
TTAAAGACGAACTCTTAATTTTTTTTAACATAGAAAGGAAGAAAAGAAGATGAAATCTTGGGTTTTAGCGAATAATAAGAAGCTGAAAACAATAAGTAGACCCAATAGGCATGTGTGAAAATTTGGCCTGAAATCAAGCTTGTCTCCCAATCCCAGTTTTACACATCGAACTTTACACTTATGTCAGCCATTTCTTAGCTCTATTTCCACTCCAATCTCAACCGCATTTTTGGTCTTTCCTTTTCTTGGATTTTTATATTGAATTTCAGTTGTACTCACTATGCTGTTGGCAAGGATTTGATTTACTCTCAATTGGGGTTCTGTTGGGTACTAGAAATTAGGCTTTTTAACCAGCAAAAATGGCATTGGCACCACCTGAAAAAGTAGTTCTTGGTTCATTAGCCTTTGCAATCTTTTGGGTACTTGCAGTTTTTCCTGCTATACCTTTTTTACCAGTGGGAAGAACAGCAGGATCCCTCTTAGGAGCTATGCTCATGGTCTTATTCCGAGTCCTAACACCCGATCAAGCCTATGCAGCAATCGATCTCCCAATCCTCGGCCTTCTTTTCGGTACTATGGTTGTGAGTGTTTATCTCGAGAAAGCCGATATGTTCAAATACTTAGGAAAATTGCTTGCTTGGAAAAACAAAGGAGCCAAGGATTTACTCTGTCGAATTTGCCTAATTTCGGCCATTTCAAGTGCTCTTTTCACTAATGACACATCTTGTGTTGTTTTGACCGAATTTGTACTCAAAATCGCAAGGCAACATAATCTGCCGCCTCATCCTTTCCTTCTAGCACTTGCCTCGAGTGCGAATATAGGGTCAGCAGCTACTCCAATTGGAAACCCTCAAAATCTAGTCATTGCTGTTCAGAGTAGAATCTCGTTTGGCGATTTTCTAACTGGGATTCTTCCTGCTATGCTTGTGGGAGTTGTTGTTAATATTGCAATGCTCATTTGTATGTATTGGAAATTGTTGTCTTATTCGCAAAAAGACGAGGAAGATTTAGCTGAAGAAGTTGTTGCAGATGAAGATGTGGATTCTCATCGGTTTTCGCCAGCTACTATGTCTCATACATCTTCAAATTCGCAGGAATTGAACATAAATGGACACATGAACAATTCCGAGACACTTAGAAACAGAATAACAGTGACAGAAAACGAAATCCGTGCTGCAAATGAATCTGCTAGGAATTCAAATGCATCACCAAAAGAGTCTGCTAATGATGAACAGAAAAAGGTCGAATCTTTACCGTCCAGTAGGGTAGAGTCAATGTCTTCTGAACAAATACCGGTAGAAAACGGAGTTTTCTCTACGAAATGGAAATTAATGCTGTGGAAATCAGGTGTTTACCTTGTAACCATTGGCATGTTAATTGCTTTGCTTATGGGTCTAAACATGTCATGGACTGCAATCACTGCTGCTCTTGCTCTCATTGTTCTTGATTTCAAAGACGCTCGGCCCTGCCTAGAGAAGGTGTCATATTCGCTTCTAGTATTCTTTTGTGGAATGTTCATAACGGTAGATGGATTTAACAAAACCGGGATTCCAAGTGCTCTCTGGGAGTTCATGGAGCCTTACTCGAAAATAAATCGTGTATCAGGGAAAGCGGTTCTCGCTGTTGTTATACTTGTTCTGTCAAATTTGGCCTCAAATGTACCAACCGTGCTGTTGCTAGGGGGAAGAGTGGCGGCATCAGCAGCAGCAATATCGGCAGCCGAAGAAAAGAAGGCATGGCTTATATTAGCATGGGTGAGTACAGTTGCAGGCAATCTTTCGCTATTGGGATCGGCTGCAAATTTGATAGTTTGCGAGCAAGCTAGACGAGCTCCTCTTTTCGGCTATAATTTAACCTTTTGGAAACATCTTAAATTTGGAGTGCCTTCTACTCTTGTTGTTACTGCTGTTGGTTTGTTGCTCATAAGATAACAATTGGCCAAGTTTGTAGATTTTTCATACACAGCTTTTTTTTTATTCTTT
>TRINITY_DN11282_c0_g2_i1
GGGATTCCGAGTGCTCTTTGGGAGTTCATGGAGCCTTATTCAAAAATAGATCATGCTTCAGGGAAAGCAGTTCTTGCTGTTGTCATACTTGTACTGTCAAATTTGGCCTCAAATGTACCAACTGTGCTGTTGGTAGGGGGAAGAGTGGCAGCATCAGCAGCAATAATATCAATAGCAGAAGAGAAGAAGGCATGGCTAATATTGGCCTGGGTGAGCACTGTTGCAGGCAACCTCTCTCTACTGGGATCGGCCGCCAATTTGGTAGTCTGTGAACAAGCGAGACGGGCTCCTCTTTTTGGCTACAATTTAACTTTTTGGAAACATCTTAAATTTGGACTCCCCTCCACTCTTCTTGTTGCTGCTGTGGGTTTGCTGCTCATAAAATAACCAACCAGGGATTTGGACCGTAGGGCAGAATTTCAATCTAACTATGATGTCTGGGAGCGGGTTTCTGTTGAGCTTGAAATGATGACAAT
