# Supplementary material for: Putative Silicon Transporters and Effect of Temperature Stresses and Silicon Supplementation on Their Expressions and Tissue Silicon Content in Poinsettia
Source: Plants (Basel). 2020 Apr 29;9(5):569. doi: 10.3390/plants9050569 (PMC7284485; doi:10.3390/plants9050569)
Supplement: Supplementary file 1 [file plants-09-00569-s001.zip › Supplementary File S2.txt]

>EpLsi1
MAEGTNGNHGVVLDIKDVDPESCSSRQKDTSVFCFSVCFMQKLVAEVVGTYFLIFAGCTAVAVNLNYDKVVTLPGISIVWGLAVMVLVYSVGHISGAHFNPAVTLAFATCKRFPWKQVPAYIACQVIGSTLAAGTLRLLFEGSHDHFLGTMPAGTNLQSFVIEFIITFYLMFIISGVATDNRAIGELAGLAVGSTVLLNVMIAGPISGASMNPARSLGPAIVSHRYEGLWIYMISPTLGAQAGAWVYNIIRYTDKPLREITKSSSFLKSIGKA
>OsNIP1-1
MAGGDNNSQTTNGGSGHEQRAMEEGRKQEEFAADGQGCGLAFSVPFIQKIIAEIFGTYFLIFAGCGAVTINQSKNGQITFPGVAIVWGLAVMVMVYAVGHISGAHFNPAVTLAFATCRRFPWRQVPAYAAAQMLGATLAAGTLRLMFGGRHEHFPGTLPAGSDVQSLVLEFIITFYLMFVISGVATDNRAIGELAGLAVGATILLNVLIAGPISGASMNPARSLGPAMIGGEYRSIWVYIVGPVAGAVAGAWAYNIIRFTNKPLREITKSGSFLKSMNRMNSST
>OsNIP1-2
MAVVVDGVSPPWSKEAVVHLLSEFSSPDHVSISVTAHQPCLLKNGLEETETTRASGLPNLRNDSINRVLIESLVERLIALPLSQGERWLGERMEQQQEPWKKGKTARRSNFQRTLIADTDPWCMCMNKNLLILAEILGTYFMIFAGCGAVVVNQSTGGAVTFPGICAVWGLVVMVLVYTVSHISGAHFNPAVTVAFATCGRFRWKQVPSYVVAQVLGSTMASLTLRVVFGGGGGGARGEHLFFGTTPAGSMAQAAALEFVISFFLMFVVSGVATDNRAIGELAGLAVGATVAVNVLFAGPVTGASMNPARSLGPAMVAGRYGGVWVYVAAPVSGTVCGAWAYNLLRFTDKPLRDIANTASFLRRSSRRS
>OsNIP1-3
MAGGEHGVNGQHEETRAMEEGSRDHQARCENSEQDGGSKSSSNNHPMFSVQFAQKVIAEILGTFFLIFAGCAAVAVNKRTGGTVTFPGICITWGLAVMVMVYSVGHISGAHLNPAVTLAFATCGRFPWRRVPAYAAAQVAGSAAASAALRALFGGAPEHFFGTAPAGSDVQSLAMEFIITFYLMFVVSGVATDNRAIGELAGLAVGATVLVNVLFAGPISGASMNPARTIGPAIILGRYTGIWVYIAGPVFGAVAGAWAYNLIRFTDKPLREITMTASFIRSTRRN
>OsNIP1-4
MARREVDDSYTNGSVVEVVSIEEGSKMDKEDDHQNPQAPDGGDVVVCGMPMSFTFLQMLLAEFLATFFLMFAGLGAITVEEKKGAVTFPGVAVAWGAAVMAMVYAVGHVSGAHLNPAVTLGFAVAGRFPWRRAPAYALAQTAAATAASVVLRLMFGGRHAPVPATLPGGAHAQSLVIEFVITFYLMFVIMAVATDDQAVGHMAGVAVGGTIMLNVLFAGPVSGASMNPARSIGPALVGSKYTALWVYILGPFAGAAAGAWAYSLIRLTGDRTD
>OsNIP2-1
MASNNSRTNSRANYSNEIHDLSTVQNGTMPTMYYGEKAIADFFPPHLLKKVVSEVVATFLLVFMTCGAAGISGSDLSRISQLGQSIAGGLIVTVMIYAVGHISGAHMNPAVTLAFAVFRHFPWIQVPFYWAAQFTGAICASFVLKAVIHPVDVIGTTTPVGPHWHSLVVEVIVTFNMMFVTLAVATDTRAVGELAGLAVGSAVCITSIFAGAISGGSMNPARTLGPALASNKFDGLWIYFLGPVMGTLSGAWTYTFIRFEDTPKEGSSQKLSSFKLRRLRSQQSIAADDVDEMENIQV
>OsNIP2-2
MASTTAPSRTNSRVNYSNEIHDLSTVQSVSAVPSVYYPEKSFADIFPPNLLKKVISEVVATFLLVFVTCGAASIYGEDMKRISQLGQSVVGGLIVTVMIYATGHISGAHMNPAVTLSFAFFRHFPWIQVPFYWAAQFTGAMCAAFVLRAVLYPIEVLGTTTPTGPHWHALVIEIVVTFNMMFVTCAVATDSRAVGELAGLAVGSAVCITSIFAGPVSGGSMNPARTLAPAVASNVYTGLWIYFLGPVVGTLSGAWVYTYIRFEEAPAAAGGAAPQKLSSFKLRRLQSQSMAADEFDNV
>OsNIP3-1
MEMAAPNGGGAAGMSSPVNGASAPATPGTPAPLFAGPRVDSLSYERKSMPRCKCLPAAVAEAWAPSAHGCVVEIPAPDVSLTRKLGAEFVGTFILIFFATAAPIVNQKYGGAISPFGNAACAGLAVTTIILSTGHISGAHLNPSLTIAFAALRHFPWLQVPAYVAVQVLGSICAGFALKGVFHPFLSGGVTVPDPTISTAQAFFTEFIITFNLLFVVTAVATDTRAVGELAGIAVGAAVTLNILIAGPTTGGSMNPVRTLGPAVAAGNYRQLWIYLIAPTLGAVAGAGVYTAVKLRDENGETPRPQRSFRR
>OsNIP3-3
MAENMVMVSSSDENHNQVAIDLCSASPVDRSLSAAAGGSTTPRSPGFSMVVVPVESPEKTTGKPQTDDHDQQQGRAKEVPLVKKAAAEFIGTFILVFTVLSTVVMDARHGGAETLVGVAASAGLAVVAVVLSVVHISGSHLNPAVSLAMAALGHLPPAHLLPYAAVQTAASLAAAFLAKGVYRPARPAVMATVPAAGVGAGEAFVVESKELVAIAIAAAIMMNALVGGPSTGPSMNPARTIGAAVATGEYRQMWIYLVAPPLGAIAGAATYTLIKP
>OsNIP3-2a
MEGGKMSSMGMDAASASVTVPPMQMQAGDQSNRIAIIISPRAGSSKILPFELVNGAANAGSQRHADPAESTPEAHHHLWHPVDLPKIKPPVPLVKKVGAEFFGTFTLIFTVLSTIIMDEQHKGVESLLGIATSAGLAVTVLVLSLIHISGCHLNPAVSIAMTVFGHLPPAHLLPYIAAQILGSITASFAVKGMYHPVNPGIVTVPKVGTVEAFFLEFVTTFVLLFIITALATDPNAVKELIAVAVGATIMMNALVAGPSTGASMNPARTLGPAIATGRYTQIWVYLVATPLGAVAGEGFYFAIKL
>OsNIP3-2b
MKNKKPTNSEKKKIQLAITVHIGIGYYTCVCMSGSKTHSASKKMDEGSSPASTSATAAAAAANLESTSFDDGRSHSSKITPIELVVVNPEEPPPASRSRGHGPRRRSWRRRPCPPLAKKAAAEFVGTFILIFAMLSTIVTDAQRGGVEGLVGVAASIGLAVAVLVMSLAHVSGAHINPAVSVAMAAFGRLQPAHLLPYAAAQVLGAVAAAAAVDGIFHPASRGWMVSVPKVGTVEAFFLEFVTTFVLLFVITAVSADPNAVKELIAVAVGGTAMMNVLVAGPSTGASMNPARTLGTAIVAGNYTQIWVYMVSTPLGAIAGTGAYFAIKL
>OsNIP4-1
MTTDHAGKKVDVVVVGNVDGEHVGVEQARHDLHEEAAAAAAADHHATRGLAIGFLIREVMVEGLASFLVVFWSCVAALMQEMYGTLTFPMVCLVVAMTVAFVLSWLGPAHFNPAVTITFAAYRRFPVWPKLPLYVAAQLAGSLLACLSVNAVMRPRHDHFYGTAPVVVHGTRLPFLMEFLASAVLMIVIATVATDGTAGKTVGGIAIGAAVGGLGLVIGPVSGGSMNPARTLGPAIVLGRYDGVWIYVVAPVAGMLVGALCNRAVRLSHRIVAFLCGTSVGIAGSP
>SbNIP1-1
MAGGGDHNSAQTNGGGHDQRAMEEGRKEAEYADHQGCAAMVVSVPFIQKIIAEIFGTYFLMFAGCGAVTINASKNGQITFPGVAIVWGLAVMVMVYAVGHISGAHFNPAVTFAFATSGRFPWRQLPAYVLAQMLGAVLASGTLRLMFGGRHEHFPGTLPTGSDVQSLVIEIITTFYLMFVISGVATDNRAIGELAGLAVGATILLNVLIAGPVSGASMNPARSVGPALVSGEYRSIWVYVVGPLVGAVAGAWAYNLIRFTNKPLREITKSTSFLKSMSTNRMNSAAA
>SbNIP1-2
MEEGQAGYQSSEDGSHGSGSASNRCNDDMISVQFMQKIIAEVLGTYFMIFAGCGSVVVNLSTNGTVTFPGICAVWGLVVMVLVYSVGHISGAHFNPAVTVAFATCGRFPWKQVPSYAVAQVLGSTLASLTLRVVFGGATAHEHFFGTAPSGTVAQAVVLEFVISFYLMFVVSGVATDNRAIGELAGLAVGATVLLNVLVAGPITGASMNPARTLGPAIVAGRYRSIWVYMVGPVCGTVTGAWAYNLVRFTDKPLREITKSGSFLRATGRTS
>SbNIP1-3
MAGAEVANGAVHEGGALALEEGRGGDEARCESSEQDGAGRSRPMFSVPFVQKIVAEVLGTYFLIFAGCAAVAVNLRTGGTVTFPGICIVWGLAVMVMVYSVGHISGAHLNPAVSVAFATCGRFPWKQVPAYAAAQVMGATAASLTLRLLFGNAREHFFGTVPAGSDVQSLVIEFIISFNLMFVVSGVATDNRAIGELAGLAVGATVLLNVLFAGPVSGASMNPARTLGPAIVVGRYAGIWVYFAGPICGTVAGAWAYNLIRFTDKPLREITQTSSFLRSVRRT
>SbNIP2-1
MSTNSRSNSRANFNNEIHDIGTVQNSTMMPPTYYDRSLADIFPPHLLKKVVSEVVSTFLLVFVTCGAAGIYGSDKDRISQLGQSVAGGLIVTVMIYAVGHISGAHMNPAVTLAFAVFRHFPWIQVPFYWAAQFTGAICASFVLKAVLHPISVLGCTTPTGPHWHSLIIEIIVTFNMMFVTLAVATDTRAVGELAGLAVGSAVCITSIFAGAVSGGSMNPARTLGPALASNLYTGLWIYFLGPVLGTLSGAWTYTYIRFEEAPSTHKDMSQKLSSFKLRRLQSQSVAAEDDELDHIQV
>SbNIP2-2
MAASTASRTNSRVNYSNEIHDLSTVQSGSAVPTLFYPDKSIADIFPPHLGKKVISEVVATFLLVFVTCGAASIYGEDNKRISQLGQSVAGGLIVTVMIYATGHISGAHMNPAVTLSFACFRHFPWIQVPFYWAAQFTGAMCAAFVLKAVLHPIAVIGTTTPSGPHWHALVIEIVVTFNMMFVTCAVATDSRAVGELAGLAVGSAVCITSIFAGPVSGGSMNPARTLAPAVASNVFTGLWIYFLGPVIGTLSGAWVYTYIRFEEAPAAKDTQRLSSFKLRRLQSQSALAADEFDTV
>SbNIP3-1
MDGRRRSVSSVDVSLSIPSAPAASMLVDKDNMSDDKISIFIPQRSPSNKIRPLGFQQNEASNDPPPLSAKSMTLALIKKVVAEFLGTFLLIFTVVSALIMNETHNGALGLLGVAATAGMAVVVIVSSIFHVSGGQLNPAVSVTMVVFGHLPPAHLVPYIVAQLLGSTAASFVAKALYDPVNLGAIVATVPRIGAFEAFWVEFITTFILLFVITALATDTRAVKELVAVGAGAAVMMSALISGESTGASMNPARTLGTAIATGIYTKIWIYVVAPPLGAIAGCGAYHALK
>SbNIP3-2
MADQTTVSVEEQRQVAISVLCSTPSERSLAVAVAAGGSASTPRSNTSKQLVPLDSLQKLMLKSPPQADVVEDDEQTQLVPLAKKVAAEFIGTFILMFAVVSTIVADAQHGGGAEGLVGVAASAGLAVVAVVLAVVHVSGSHLNPAVSLAMAVFGHLPRAHVLPYAAAQTMGSLAATFLAKAMYRPADPAVMATVPRAGVGAAQAFFLELVLTFVLVFVITAVATDPTSSKELVAIAIAAAIMMNALIGGPSTGPSMNPARTIAAALATGKYKDIWVYLLAPPLGAIAGAATYTLIKP
>SbNIP3-3
MEEQKRSMGDVTAVAVPPMQTSESNKISIIISPRAATSKIMPFELIHAGSVSSRPHADVAESSGAHATHHHRWNQGLPKINAVPLIKKVGAEFLGTFILIFTVSSTIIMNEQHDGVESLLGIATSAGLAVTVLVLSLIHISGCHLNPAVSIAMAVFGHLPLAHILPYVAAQILGSIAASFTVKGIYHPVNPGIATIPKVGTTEAFFLEFITTFVLLFIITALATDPHAVKELIAVAVGATIMMNALVAGPSTEASMNPARTLGPAIATCRYTQIWIYMVATPLGAIAGTGAYVAIKL
>SbNIP3-4
MAEPGSTTPPNGSAPATPGTPAPLFSGGPRVDSLSYERKSMPRCKCLPAVEGWGIATHTCVVEIPAPDVSLTRKLGAEFVGTFILIFFATAAPIVNQKYGGAISPFGNAACAGLAVTIIILSTGHISGAHLNPSLTIAFAALRHFPWLQVPAYVSVQVLGSICASFALKGVFHPFLSGGVTVPDVTISTAQAFFTEFIISFNLLFVVTAVATDTRAVGELAGIAVGAAVTLNILVAGPTTGGSMNPVRTLGPAVAAGNYRQLWIYLLAPTLGALAGAGVYTAVKLRDENGETPRTQRSFRR
>SbNIP4-1
MAEKDFADGVGAVDEQDLERSCRDQDDPAAAADGVSRGLAIGHFVRELMVECVASFLLVFWSAVAALMQEMHGTLTFPMVCLVVALTVGFVLCWLGPAHFNPAVTLTFTVFGYLPWPKLPLYVVAQLAGSLLACVAANGVMKPREEHFYGTAPMMAGGHTRLPFLLELVASAVLMIVIAIAARGSNQTAGGLAIGAAVGTLGLVIGPVSGGSMNPIRTLGPAIVLGRYTSVWIYLVAPVAGMLIGALCNRVVRGSDAILAFLCGTKPTRAVAPRATPRAVGSLASSPHY
>ZmNIP1-1
MAGAEVANGVHDGALDLEEGRGGGVDGAGCESSEQDGAGRRPMFSVPFVQKILAEALGTYFLIFAGCAAVAVNLRTGGTVTFPGICAVWGLAVMVMVYSVGHISGAHLNPAVSLAFATCGRFPWRQVPAYAAAQVTGATAASLTLRLLFGSAREHFFGTVPAGSDAQSLVVEFIISFNLMFVVSGVATDNRAIGELAGLAVGATVLLNVLFAGPISGASMNPARTLGPALVVGRYAGIWVYFAGPICGTVAGAWAYNLIRFTDKPLREITQTSSFLRSVRRSSS
>ZmNIP1-2
MARREDDSYTNASVFETSVEDGRKDKSESYAVDEPPQPVDDALCGMSTSVSFIQQLIAEFLATFFLIFAGCGVIAVNDKNGMATFPGIAVVWGMVVMAMIYAVGHVSGAHINPAVPAYMLVQTVAATMASLVLRLMFGRQHELASVTVPAPGGSIFQSLVLEFIITFYLMFVVMAVATDDRAVGQMAGLAVGGTIMLNALFAGSEVSRFFRSIAMGRPVSGASMNPARSIGPALVSNKFRALWVYIFGPFAGAAAGAWAYNLIRHTDKTLAEEHEPNVWENLKETNVAKMLDVYGIIFLEHEPNVWKKLNETDVINP
>ZmNIP2-1
MSTNSRANSRANFNNEIHDIGTAVHNSSSLPPAYYDRSLADMFPPHLLKKVVSEVVSTFLLVFVTCGAAGIYGSDKDRISQLGQSVAGGLIVTVMIYAVGHISGAHMNPAVTLAFAVFRHFPWIQVPFYWAAQFTGAICASFVLKAVLHPIAVLGTTTPAGPHWHSLIIEVIVTFNMMFVTLAVATDTRAVGELAGLAVGSAVCITSIFAGAVSGGSMNPARTLGPALASNLYTGLWIYFLGPVLGTLSGAWTYTFIRFEEAPSKDASSSHSQKLSSFKLRRLQSQSVAADADDDEELDHIQV
>ZmNIP2-2
MSTNSRSNSRANFNNEIHDIGTAQNSSMPPTYYDRSLADIFPPHLLKKVVSEVVSTFLLVFVTCGAAGIYGSDKDRISQLGQSVAGGLIVTVMIYAVGHISGAHMNPAVTLAFAVFRHFPWIQVPFYWAAQFTGSICASFVLKAVLHPIAVLGTTTPTGPHWHSLVIEIIVTFNMMFVTLAVATDTRAVGELAGLAVGSAVCITSIFAGAVSGGSMNPARTLGPALASNLYTGLWIYFLGPVLGTLSGAWTYTYIRFEEAPSHKDMSQKLSSFKLRRLQSQSVAVDDDELDHIQV
>ZmNIP2-3
MAAASTTSRTNSRVNYSNEIHDLSTVQSGSVVPTLFYPDKSIADIFPPHLGKKVISEVVATFLLVFVTCGAASIYGEDNRRISQLGQSVAGGLIVTVMIYATGHISGAHMNPAVTLSFACFRHFPWIQVPFYWAAQFTGAMCAAFVLKAVLHPIAVIGTTTPSGPHWHALLIEIVVTFNMMFVTCAVATDSRAVGELAGLAVGSAVCITSIFAGPVSGGSMNPARTLAPAVASNVFTGLWIYFLGPVIGTLSGAWVYTYIRFEEAPAAKDTQRLSSFKLRRMQSQLAADEFDTV
>ZmNIP2-4
MAASTTSRTNSRVNYSNEIHDLSTVQGGSAAAAAAALFYPDSKSIADIFPPHLGKKVISEVVATFLLVFVTCGAASIYGEDNARISQLGQSVAGGLIVTVMIYATGHISGAHMNPAVTLSFACFRHFPWIQVPFYWAAQFTGAMCAAFVLKAVLQPIAVIGTTTPSGPHWHALAIEIVVTFNMMFVTCAVATDSRAVGELAGLAVGSAVCITSIFAGPVSGGSMNPARTLAPAVASNVFTGLWIYFLGPVVGTLSGAWVYTYIRFEEAPAAAKPDTQRLSSFKLRRMQSQSALAADEFDTV
>ZmNIP3-1
MAEHATTGVEEQRQVAISMCSAPTPSKLVAVESSSLQKLMLKSPPQADAHGDEQQGREVPLAKKVAAEFVGTFILMFAVVSTVVADAQHGGAEGLVGVAAAAGLAVVAVVLAVVSVSGSHLNPAVSLAMGVFGYLPRAHVLPYAAAQTAGSAAAAFLAKAMYRPADPAVMATVPRVGAAQAFFLELVLTFVLMFVIAAVATDPTSAKQRAGGHRDRGGDNDERSHRRKSIRMNWGSDPTDERCVCMRCRPSTGPSMNPARTIGAALATGKYKDIWVYLLAPPLGAIAGAATYTLIKP
>ZmNIP3-2
MADDGRRRNVSMDFSVSIPSAAAASMLVDKENTSDDRISIIIPHSRSPSSKILPLGFQRNEAPSDHSPARPVSAKRVALALTKKVAAELLGTFLLVFTVLSALITNEAHGGALGVLGVAVAGGTAVVVVVSSIFHVSGGHVNPAVSVAMAVFGHLPPAHLALYAAAQLLGSVAASFVAKALYAGPANLLGPTVATVPSVGASQAFWVEFITTFVVLFVVTALATDPKAVKEMVAVGAGAAVMMSALISGYMDRVTDKVSTQNGGRESTGASMNPARTLGTAIATGTYTKIWVYMVAPPLGAIAGCGAYHALK
>ZmNIP3-3
MEPGSTPPNGSAPATPGTPAPLFSSGGPRVDSLSYERKSMPRCKCLPLPAVEGWGVATHTCVVEIPAPDVSLTRKLGAEFVGTFILIFFATAAPIVNQKYGGAISPFGNAACAGLAVATVILSTGHISGAHLNPSLTIAFAALRHFPWLQVPAYVAVQALASVCAAFALKGVFHPFLSGGVTVPDATVSTAQAFFTEFIISFNLLFVVTAVATDTRAVGELAGIAVGAAVTLNILVAGPTTGGSMNPVRTLGPAVAAGNYRQLWIYLLAPTLGALAGASVYKAVKLRDENGETPRTQRSFRR
>ZmNIP4-1
MAAMMMDSTAEKDLAGDGAAVSGHGQDLERSCHDQEPAAADGASSRGLAIGRFVRELMVEGVASFLLVFWSAVAALMQEMHGTLTFPMVCLVVALTVVFVLCWLGPAHFNPAVTVTFTVFGYLSWTKLPFYVAAQLAGSLLACLSANGVMEPRAEHFYGTVPMAGGDTRLPFLLELVASALLMVVIATAARGSNQTAGGLAIGAAVGALGLVIGPVSGGSMNPIRTLGPAIVLGRYTSVWIYLVAPVAGMLIGALCNRLVRRSDAIIAFLCGAKPRVVAPGQNRAARRWSTCVSALLAG
>EpLsi2
MALAPPEKVVLGSLAFAIFWVLAVFPAIPFLPVGRTAGSLLGAMLMVLFRVLTPDQAYAAIDLPILGLLFGTMVVSVYLEKADMFKYLGKLLAWKNKGAKDLLCRICLISAISSALFTNDTSCVVLTEFVLKIARQHNLPPHPFLLALASSANIGSAATPIGNPQNLVIAVQSRISFGDFLTGILPAMLVGVVVNIAMLICMYWKLLSYSQKDEEDLAEEVVADEDVDSHRFSPATMSHTSSNSQELNINGHMNNSETLRNRITVTENEIRAANESARNSNASPKESANDEQKKVESLPSSRVESMSSEQIPVENGVFSTKWKLMLWKSGVYLVTIGMLIALLMGLNMSWTAITAALALIVLDFKDARPCLEKVSYSLLVFFCGMFITVDGFNKTGIPSALWEFMEPYSKINRVSGKAVLAVVILVLSNLASNVPTGMLCYVQLI
>ZmLsi2
MALASVAKVVLGSIAFCVFWVLAVFPSVPFMPIGRTAGALLSAVLMIVFHVISPDDAYASVDLPILGLLFATMVVGSYLKNAGMFKHLGTLLAWRSQGGRDLLCRVCVVTALASALFTNDTCCVVLTEFVLELAAERNLPAKPFLLALASSANIGSSATPIGNPQNLVIAFNSKISFPKFLLGILPAMLAGMAVNMVMLLCMYWKDLDGSGSGMDLDGKRMEAVEEGAVVVVEPSPKQQQQQLGGSNGYMSPLMTENISTKHPWFMQCTEQRRKLFIKSFAYVVTVGMVIAYMVGLNMSWTAITTAIALVVVDFRDAEPCLNTVSYSLLVFFSGMFITVSGFNKTGLPAAIWNFMAPYSKVNSVGGISVLSVIILLLSNLASNVPTVLLMGGEVASAAALISPAAVVRSWLLLAWVSTVAGNLSLLGSAANLIVCEQARRAQRNAYDLTFWNHIVFGVPSTLIVTAIGIPLIGKINI
>SbLsi2
MAMEPLLKVALGSSAFAVFWVLAVFPAVPFLPIGRTAGSLLGAMLMVLLGVMSADEAYAAVDLPILGLLFGTMVVSVYLERADMFRHLGRLLSWRSQGGRDLLLRTCAVSALSSALFTNDTCCVVLTEFILKIARQNNLPPRPFLLALASSANIGSAATPIGNPQNLVIAVQSGISFGRFVWGILPATLVGSVVNAAVLLAIYWNQLDGGCKPAGAEEVVAVPTEVVEEEDVTSHRFSPATMSHLLRRGSRQQGETVPVHQDPVKPPAKDVRVNPIPLVVQEDVDGHFDDWNSKVWKTCVYAITLGMLVALLLGLNMSWSAITAALALIVLDFKDARPCLEKVSYPLLLFFCGMFITVDGFNKTGIPSAFWEMMEPYARIDTPAGTAVLAAVILLLSNVASNVPTVLLLGARVAASAAAISPAAETNAWLILAWTSTVAGNLSLLGSAANLIVCEQARRSQHYGYTLSFFTHLQFGFPATLVVTGIGLLLIRTY
>OsLsi2
MSELASAPKVALGSIAFAVFWMMAVFPSVPFLPIGRTAGSLLSAVLMVIFHVISPDDAYASIDLPILGLLFATMVVGSYLRNAGMFKHLGRLLAWKSQGGRDLMCRVCVVTALASALFTNDTCCVVLTEFVLELAAERNLPAKPFLLALASSANIGSAATPIGNPQNLVIAFNSKITFPKFLMGILPAMLVGMAVNMVMLLCMYWRELGGGAELSVDGKQMEAVEEGRSPASAKSTPQLNGNGNTMMSLEMSENITTKHPWFMQCTEARRKLFLKSFAYVVTVGMVVAYMVGLNMSWTAITTALALVVVDFRDAEPCLDTVSYSLLVFFSGMFITVSGFNKTGLPGAIWDFMAPYSKVNSVGGISVLSVIILLLSNLASNVPTVLLMGDEVAKAAALISPAAVTTSWLLLAWVSTVAGNLSLLGSAANLIVCEQARRAPRNAYDLTFWQHIVFGVPSTLIVTAVGIPLIGKI
